# Supplementary material for: Generation of a H9 Clonal Cell Line With Inducible Expression of NUP98-KDM5A Fusion Gene in the AAVS1 Safe Harbor Locus
Source: Front Cell Dev Biol. 2022 Jun 1;10:846092. doi: 10.3389/fcell.2022.846092 (PMC9200071; doi:10.3389/fcell.2022.846092)
Supplement: Supplementary file 2 [file Table1.XLSX]

## Sheet: Hoja1
Primers and Oligonucleotides used in this study
	Target	Forward/Reverse primer (5′-3′)
Induction	NK5A (99 bp) fusion gene	Forward: CCGGAATCCGATGTCAGACC
		Reverse: TTCTAGCTTCCGTTTCCGTTTC
Pluripotency Markers (RT-PCR)	POU5F1 (110 bp)	Forward: AGTGAGAGGCAACCTGGAGA
		Reverse: CCTAGTGGTCTGCTGTATTACATTAAGG
	SOX2 (80 bp)	Forward: TCAGGAGTTGTCAAGGCAGAGAAG
		Reverse: CTCAGTCCTAGTCTTAAAGAGGCAGC
	NANOG (96 bp)	Forward: TGCAGTTCCAGCCAAATTCTC
		Reverse: CCTAGTGGTCTGCTGTATTACATTAAGG
	REX1 (306 bp)	Forward: CAGATCCTAAACAGCTCGCAGAAT
		Reverse: GCGTACGCAAATTAAAGTCCAGA
Differentiation markers (RT-PCR)	HOXA5 (167 bp)	Forward: GCCCAACCCCAGATCTACC
		Reverse: TCAATCCTCCTTCTGCGGG
	HOXA6 (214 bp)	Forward: CAGCAGTACAAACCCGACA
		Reverse: GGTAGCGGTTGAAGTGGAAC
	HOXA7 (222 bp)	Forward: ATCTACCCCTGGATGCGGTC
		Reverse: TTCGTCCTTATGCTCTTTCTTCCA
	HOXA9 (176 bp)	Forward: ATGGCATTAAACCTGAACCG
		Reverse: GTCTCCGCCGCTCTCATTC
	HOXA10 (212 bp)	Forward: AGGTGGACGCTGCGGCTAATCTCTA
		Reverse: GCCCCTTCCGAGAGCAGCAAAG
	MEIS1 (137 bp)	Forward: AAGCGTCACAAAAAGCGTGG
		Reverse: ATGGTGAGTCCCGTGTCTTG
House-Keeping Gene (RT-PCR)	UBC (133 bp)	Forward: ATTTGGGTCGCGGTTCTTG
		Reverse: TGCCTTGACATTCTCGATGGT
	RPL7 (96 bp)	Forward: ATGGCGAGGATGGCAAGAAAA
		Reverse: GCTCACTCCATTGATACCTCTGA
	18S rRNA (110 bp)	Forward: GATGGTAGTCGCCGTGCC
		Reverse: GCCTGCTGCCTTCCTTGG
	GAPDH (87 bp)	Forward: TGCACCACCAACTGCTTAGC
		Reverse: GGCATGGACTGTGGTCATGAG
	B2M (330 bp)	Forward: CTCGCGCTACTCTCTCTTTC
		Reverse: CATGTCTCGATCCCACTTAAC
Genotyping	AAVS1 locus (1692 bp)	Forward: CTGTTTCCCCTTCCCAGGCAGGTCC
		Reverse: TGCAGGGGAACGGGGCTCAGTCTGA
	AAVS1-LHA-insert (1364 bp)	Forward: AGGCCTCCAGTATTGTTGCT
		Reverse: CTTGCCAAGGACTCAAACCC
	AAVS1-RHA-NeoR (1054 bp)	Forward: TGCTTTCTTTGCCTGGACAC
		Reverse: CGGCCATTTTCCACCATGAT
Genomic copy number	NK5A (99 bp) fusion gene	Forward: CCGGAATCCGATGTCAGACC
		Reverse: TTCTAGCTTCCGTTTCCGTTTC
Southern blot probe	Neomicine resistance gene	Forward: TGAATGAACTGCAGGACGAG
		Reverse: TGATATTCGGCAAGCAGGCA
gRNA oligonucleotide	Targeting the AAVS1 locus	GGGGCCACTAGGGACAGGAT	Alterations numbers
In Silico predicted off-targets	RNF4	CAGACCGTGACTCCCGAAA	0
		GTCAGCGGGGAACAAAAACC
	RHOT2	TGTTACTGGGCGAGGGTAGG	0
		CTACGGCCGCTACCTGAGTA
	FAIM2	AGGCTCGTCCCATCCTTTTG	0
		CACATCCCCATTTGCTCCCT
	RPL8	GCAGGCAGTTCTAGAAGCCA	0
		CCTTAGTTATCTGGATTTCCAGAAC
	BTNL8	TAGGAGTCTTGGTGGTGTTCAT	0
		ATATCGTGGCACCTGGCTAC
	MYBL2	GCAGTCGGAGGAAGTGACAA	0
		CTCCTGGCCCCTCTTAGACT
cDNA amplification	cDNA NUP98-KDM5A	GCCACCATGGACTACAAAGACC
		CTAACTGGTCTCTTTAAGATCCTCCA
cDNA internal sequencing	cDNA_Seq2	ACATCTGGCTCCCTCTTTGG
	cDNA_Seq3	CACCTTCATTTGGTACAACC
	cDNA_Seq4	ACTGGTCAGGAGCAGAGGAG
	cDNA_Seq5	ACACTGGTGCTTGGTACTTATG
gDNA amplification-Sequencing	AAVS1 locus FW	GCCACCATGGACTACAAAGACC
	AAVS1 locus RV	CTAACTGGTCTCTTTAAGATCCTCCA
	Neomicine	CGGCCATTTTCCACCATGAT
	NUP98-KDM5A	AGGCCTCCAGTATTGTTGCT
Antibodies and stains used for immunocytochemistry/flow-cytometry
	Antibody	Dilution	Company Cat # and RRID
Pluripotency Markers	Alexa Fluor® 647 Mouse anti-SSEA-4	1:100	BD Biosciences Cat# 560796, RRID:AB_2033991
Pluripotency Markers	Mouse anti-TRA1–60-PE	1:100	Thermo Fisher Scientific Cat# 12-8863-82, RRID:AB_891602
Pluripotency Markers	Alexa Fluor® 647 Mouse anti-TRA-1-81	1:100	BD Biosciences Cat# 560793, RRID:AB_10550550
Isotype control PE	Mouse IgM, PE conjugated	1:100	Miltenyi Biotec Cat# 130-093-177, RRID:AB_871723
Isotype control APC	Alexa Fluor® 647 Mouse IgG3, κ Isotype	1:100	BD Biosciences Cat# 560803, RRID:AB_2034029
Pluripotency Markers	Rabbit anti-POU5F1	1:500	Abcam Cat# ab19857, RRID:AB_445175
Secondary Antibodies	Alexa Fluor® 488 Donkey anti-rabbit IgG	1:500	Molecular Probes Cat# A-21206, RRID:AB_2535792
Differentiation Marker	Mouse Anti-CKAE1-AE3	1:50	DAKO Cat # M3515 RRID:AB_2132885
Differentiation Marker	Mouse Anti-Vimentin (V9)	Ready to use	Roche Cat# 05278139001 RRID:AB_2687607
Differentiation Marker	Mouse Anti-β-III-Tubulin	1:50	Millipore Cat # MAB1637 RRID:AB_2210524
Nuclear Stain	DAPI	Ready to use	VECTASHIELD® Antifade Mounting Medium with DAPI. Cat# H-1200-10
Differentiation Marker	Mouse Anti-CD34 PE-Cy7	1:100	BD Biosciences Cat#560710 RRID:AB_1727470
Differentiation Marker	Mouse Anti-CD31 V450	1:100	BD Biosciences Cat#561653 RRID:AB_10896326
Differentiation Marker	Mouse Anti-CD43 APC	1:100	BD Bioscience Cat#560198 RRID:AB_1645460
Viability staining	7AAD	1:200	BD Bioscience Cat#555816 RRID:AB_2869056
